# Supplementary material for: Rad50 zinc hook functions as a constitutive dimerization module interchangeable with SMC hinge
Source: Nat Commun. 2020 Jan 17;11:370. doi: 10.1038/s41467-019-14025-0 (PMC6969161; doi:10.1038/s41467-019-14025-0)
Supplement: Supplementary file 12 — Source Data File [file 41467_2019_14025_MOESM12_ESM.xlsx]

## Sheet: Fig. 4e
	Uncropped images of Figure 4e (flipped horizontal)
										lane 1	KS1598	CPT -
	The gel upper half									lane 2	KS1598	CPT +
	(Odyssay system)									lane 3	FY32725	CPT -
	anti-PA									lane 4	FY32725	CPT +
										lane 5	HT1770	CPT -
										lane 6	HT1770	CPT +
										lane 7	HT1768	CPT -
										lane 8	HT1768	CPT +
										lane 9	HT1782	CPT -
										lane 10	HT1782	CPT +
	The gel lower half
	(LAS4000)
	anti-gH2Ax

## Sheet: Sup Fig S1a
uncropped images of Supplementary Figure S1a
MRN (his-tagged Nbs1)
MRN (no tag Nbs1)

## Sheet: Sup Fig S1b
Sorce data for Supplementary Figure S1b
											uncropped image of Supplementary Figure S1b
Real values (700 nm band intensities) measured by Odyssay system
BSA (ng)	200	3599
	100	1934
	80	1429
	40	824
Real values Odyssay system
	Rad50	Mre11
MR #1	2579	1264
MR #2	1527	759
MR #3	943	501
MRN #1	1426	771
MRN #2	1007	540
MRN #3	633	355
calculated amount of each sample (ng)
	Rad50	Mre11		the amounts were calculated using the formula y=17.478x+111.27
MR #1	141.191	65.9532
MR #2	81.0007	37.0597
MR #3	47.5873	22.2983
MRN #1	75.222	37.7463
MRN #2	51.249	24.5297
MRN #3	29.8507	13.945
relateive molecular number of each bands
	Rad50	Mre11	ratio (M/R)	ROUND	153892	: Rad50 MW
MR #1	0.000917466	0.000818349	0.891967	0.891967	80593	: Mre11 MW
MR #2	0.000526348	0.000459838	0.87364	0.87364
MR #3	0.000309225	0.000276678	0.894747	0.894747
MRN #1	0.000488797	0.000468357	0.958183	0.958183
MRN #2	0.000333019	0.000304365	0.913956	0.913956
MRN #3	0.000193972	0.000173029	0.892035	0.892035

## Sheet: Sup Fig S1c
actual number counted
	MRN-ATP	MRN+ATP	MR-ATP	MR+ATP	Rad50-ATP	Rad50+ATP
ring	116	123	55	102	150	150
hook open	71	44	89	83	17	6
others	34	27	9	26	28	39
total	221	194	153	211	195	195
calculated percentage
	MRN-ATP	MRN+ATP	MR-ATP	MR+ATP	Rad50-ATP	Rad50+ATP
ring	52.49	63.4	35.94	48.34	76.92	76.92
hook open	32.13	22.68	58.16	39.34	8.72	3.08
others	15.38	13.92	5.88	12.32	14.36	20

## Sheet: Sup Fig S1e 
Ring structure			Hook-open structure
Contour Length	End-End Distance		Contour Length	End-End Distance
35.9486	875.792		35.886	1166.09
36.4975	1153.73		39.2998	1497.62
37.3466	1250.7		46.0888	1812.68
39.0712	1399.04		46.2981	1797.19
40.0433	1343.63		46.8887	1678.13
42.0103	830.474		48.5841	1494.37
42.0335	1103.42		49.1643	2045.02
42.7091	1035.13		50.0596	2128.92
43.3364	1767.34		50.1971	2384.31
44.2181	1372.48		50.2328	2225.12
44.3434	1388.21		52.6616	1251.28
44.3895	1596.25		53.1832	2254.78
44.5237	1710.84		53.4781	2583.72
44.941	1734.12		53.6789	1341.25
45.0713	1350.85		53.7054	2217.1
45.8058	1797.58		54.1706	2725.02
45.9918	1463.27		54.427	2363.47
46.1939	1615.03		54.8607	2283.27
46.3178	1779.59		54.9448	1083.53
46.6769	1145.15		55.0146	2299.86
47.9562	1471.9		55.6717	2748.47
48.1891	1272.02		55.7127	2370.98
48.1932	1364.55		55.9448	2368.34
48.6868	2020.49		55.995	2486.48
49.1095	1819.5		56.1194	2480.64
49.2758	1322.45		56.176	1597.3
49.461	1009.2		56.6652	2872.89
49.5071	1333.08		57.1828	2789.97
49.8833	1588.19		57.2118	2625.19
50.2252	1563.18		57.3639	1184.91
50.474	1750.86		57.4285	2557.89
50.5093	2267.94		57.9734	2059.31
50.6807	840.622		58.2001	3145.03
50.6888	2345.35		58.4834	1485.64
50.7467	1445.79		58.5443	1853.36
51.0785	1767.64		58.9004	2808.78
51.1622	2302.34		58.964	1454.73
51.41	1998.37		59.1741	2276.51
51.6447	1548.13		59.1978	1194.06
51.68	1723.77		59.8308	2594.02
51.7438	1851.28		60.0365	2544.55
51.8028	2224.72		60.3777	2963.64
51.8147	1952.52		60.6472	3071.21
51.8692	1908.24		60.9544	3273.75
51.9198	2435.98		60.9867	1669.84
52.0228	867.453		61.105	2963.62
52.2438	2044.36		61.4003	3303.05
52.2854	1583.82		61.5191	2353.95
52.3784	1228.18		61.5325	2656.35
52.4086	1845.65		61.6758	1923.6
52.9827	1804.61		61.732	3342.59
53.2407	1908.67		62.2852	2735.99
53.2538	2135.67		62.3483	3073.52
53.3503	2086.06		62.7231	2356.3
53.3688	1911.15		62.9898	3641.2
53.5049	2105.55		63.0321	3153.03
53.5216	1969.77		63.0932	2916.85
53.7254	1507.17		63.5439	3521.33
53.8742	2370.99		63.6051	3064.12
54.1068	2730.22		63.6277	1993.44
54.1413	2190.62		63.6821	3113.12
54.221	2360.3		63.709	3151.92
54.4243	1730.45		63.7533	1838.74
54.4354	2144.13		63.8589	3360.66
54.5679	2290.4		64.1742	3808.71
54.5776	2437.86		64.2206	3057.72
54.8835	2492.24		64.4666	3173.93
54.9349	2648.48		65.0472	3325.44
54.9885	684.539		65.1674	3209.23
55.0167	2673.26		65.1949	3560.05
55.0849	2226.83		65.3619	3279.73
55.18	1889.11		65.4067	2128.92
55.1844	2280.57		65.4655	3601.62
55.1932	2625.19		65.6241	1645.13
55.2926	2416.3		65.6717	3115.09
55.371	2602.6		65.8925	3839.6
55.4491	1938.96		66.111	3196.41
55.4856	2714.64		66.1298	2817.42
55.8938	2296.74		66.8443	3599.15
55.9434	1192.26		67.3186	2194.71
55.9866	1966.47		67.5674	3099.96
55.9942	1360.49		67.8973	3705.29
56.0176	2239.42		67.9047	950.421
56.1091	2568.13		67.932	1579.8
56.1143	2258.3		68.1237	3483.09
56.1549	2597.74		68.8575	3665.6
56.2431	1636.67		69.4951	2475.55
56.2685	2153.33		69.6374	3718.04
56.3359	2678.58		69.6726	4162.72
56.4964	2346.98		69.9507	3746.57
56.7225	2346.59		70.3993	3629.99
56.7412	2190.62		70.5496	4369.34
56.9208	1679.51		71.672	3832.24
56.9313	1723.77		71.7629	2350.72
57.1263	2754.86		71.7739	1297.52
57.3358	2697.1		71.7754	4290.63
57.3418	1566.25		71.9447	4687.42
57.3859	2360.3		72.217	4342.4
57.5553	2774.51		72.4833	1743.48
57.5698	3069.52		72.5335	4464.79
57.6231	2068.08		72.7061	2282.14
57.7061	2020.75		74.5751	4612.45
57.8323	2556.15		75.1132	4314.6
57.973	2605.54		75.7212	1387.95
58.0628	1102.31		76.299	1873.27
58.2111	1745.79
58.3183	3014.18
58.4981	1796.85
58.6049	1884.91
58.7261	2590.23
58.815	1636.45
58.8583	2464.23
58.8601	2279.86
58.9338	1821.06
58.9843	2898.32
58.9899	3004.84
59.1435	2182.4
59.2249	1014.95
59.3518	2070.57
59.4065	2422.49
59.4399	1514.41
59.6491	2974.27
59.6498	3225.22
59.7901	2104.19
59.8022	2942.2
60.1212	2942.2
60.2551	1992
60.2871	2851.52
60.4163	1751.52
60.8285	3572.66
60.8599	3213.01
60.874	3012.16
60.9427	2144.13
60.952	3243.52
61.1748	1562.59
61.27	3197.28
61.3203	2072.13
61.3541	2597.06
61.3996	2125.29
61.4881	2472.08
61.7082	2725.17
61.8075	1861.05
61.8101	2712.02
61.8927	3227.79
61.904	2591.82
62.0628	2640.06
62.1683	2206.24
62.1722	2286.24
62.2255	2238.49
62.4586	2254.68
62.5885	1618.13
62.607	2764.73
62.6123	1947.85
62.6728	2738.63
62.9954	2213.32
63.237	2968.58
63.4099	2022.21
63.5732	3545.54
63.6111	2417.57
63.6918	2769.25
63.7048	1079.37
63.7735	2808.89
64.0032	3065.32
64.1562	3013.45
64.181	2656.94
64.215	3159.43
64.4341	1414.01
64.6242	3502.29
64.7869	2463.74
64.8298	3343.76
65.0146	1829.54
65.5974	2605.72
65.7095	3212.1
65.8084	3494.36
66.0171	3209.23
66.0888	2272.02
66.1097	2440.06
66.2763	3051.94
66.5507	3299.17
66.6898	2524.1
66.7198	2342.02
67.0366	2896.02
67.6408	1933.63
67.9107	2628.77
67.9738	1580.58
68.0157	3812.61
68.0551	2570.35
68.1044	3938.6
68.1403	3175.62
68.236	4203.68
68.3346	1961.02
68.4987	2635.41
68.8068	2565.26
68.808	1590.32
68.9494	3161.27
69.028	4182.83
69.0798	3578.71
69.581	3016.46
69.8066	4384.64
69.9175	3097.59
70.2148	3868.78
70.3433	4358.94
70.46	2204.17
70.5037	2928.41
70.5792	2986.32
70.7182	3667.13
71.4074	3588.49
71.5119	3413.09
71.6151	3736.44
71.972	4821.48
72.4542	3625.94
72.561	3346.19
72.9689	4011.5
73.3418	4279.19
73.6132	3307.69
73.8502	3524.22
74.0267	1632.18
74.3538	1946.71
74.4363	3542.15
75.0778	3811.55
75.6535	2802.18
76.2205	3712.75
76.4069	4800.89
77.8445	2172.54
77.8789	3486.85
78.0952	3138.27

## Sheet: Sup Fig S2c
	uncropped image of Supprementary Figure S2C, Experiment #1 (3/29/2019)
	uncropped image of Supprementary Figure S2C, Experiment #2 (3/08/2019)
real Intensities of gH2AX band signals (Experiment #1)					800nm:gH2Ax, 700nm:total protein
	700 nm	800 nm	800nm/700nm	relative intensities
KS1598(-)	110874	2543	0.0229359	1
KS1598(+)	72981	8188	0.112194	4.8916
HT1766(-)	85943	537	0.00624833	0.272425
HT1766(+)	71422	2493	0.0349052	1.52186
HT1770(-)	66230	363	0.0054809	0.238966
HT1770(+)	79373	2207	0.0278054	1.21231
HT1768(-)	60685	632	0.0104144	0.454066
HT1768(+)	74673	2675	0.0358229	1.56187
HT1782(-)	79976	109	0.00136291	0.0594224
HT1782(+)	57950	81	0.00139776	0.0609418
blank	0	0
real Intensities of gH2AX band signals (Experiment #2)					800nm:gH2Ax, 700nm:total protein
	700 nm	800 nm	800nm/700nm	relative intensities
KS1598(-)	192256	3312	0.017227	1
KS1598(+)	167376	11056	0.0660549	3.83437
HT1766(-)	186960	516	0.00275995	0.16021
HT1766(+)	176101	3947	0.0224133	1.30105
HT1770(-)	163423	506	0.00309626	0.179733
HT1770(+)	169611	2616	0.0154235	0.89531
HT1768(-)	169611	858	0.00505863	0.293645
HT1768(+)	156000	3022	0.0193718	1.1245
HT1782(-)	149576	152	0.00101621	0.058989
HT1782(+)	128430	372	0.00289652	0.168138
	0	0
relative Intensities of gH2AX band signals used to make the graph
	Ex. #1	Ex. #2	average	SD
KS1598(-)	1	1	1	0
KS1598(+)	4.8916	3.83437	4.36299	0.528616
HT1766(-)	0.272425	0.16021	0.216318	0.0561074
HT1766(+)	1.52186	1.30105	1.41145	0.110402
HT1770(-)	0.238966	0.179733	0.209349	0.0296164
HT1770(+)	1.21231	0.89531	1.05381	0.158499
HT1768(-)	0.454066	0.293645	0.373856	0.0802105
HT1768(+)	1.56187	1.1245	1.34318	0.218683
HT1782(-)	0.0594224	0.058989	0.0592057	0.000216685
HT1782(+)	0.0609418	0.168138	0.11454	0.0535982

## Sheet: Sup Fig S3c
rad50+:PA(kanMX6)
HT1697 x HT1693	1st	2nd	3rd
≥4 cell microcolonies	462	375	386
total count	479	425	417
rad50-MukBhinge:PA(kanMX6)
HT1683 x HT1680	1st	2nd	3rd
≥4 cell microcolonies	392	374	431
total count	418	408	470
